# Supplementary material for: Unique spatially and temporary-regulated/sex-specific expression of a long ncRNA, Nb-1, suggesting its pleiotropic functions associated with honey bee lifecycle
Source: Sci Rep. 2024 Apr 15;14:8701. doi: 10.1038/s41598-024-59494-6 (PMC11018616; doi:10.1038/s41598-024-59494-6)
Supplement: Supplementary file 20 — Supplementary Table 1. [file 41598_2024_59494_MOESM20_ESM.xlsx]

## Sheet: Sheet1
Table S1 The result of BLASTn search of Nb-1 sequences (AB485674.1) against genome assemblies of various hymenopteran insect species (e-value cutoff of 1.00E-05).
species	family	genome assembly	identity (%)	alignment length	mismatches	gap opens	evalue	bit score	query coverage (%)
Apis mellifera	Apidae	Amel_HAv3.1	99.666	599	1	1	0	1068	100
Apis florea	Apidae	Aflo_1.1	83.359	649	31	25	1.5e-180	641	100
Apis dorsata	Apidae	Apis_dorsata_1.3	83.046	637	49	22	5.96e-173	617	100
Apis cerana	Apidae	ACSNU-2.0	81.89	635	42	18	7.26e-172	612	100
Apis laboriosa	Apidae	ASM1406632v1	82.003	639	43	24	2.37e-165	591	100
Dolichovespula media	Vespidae	iyDolMedi1.1	73.504	117	26	3	2.73e-06	63.5	19
Bombus superbus	Apidae	ASM1473738v1	77.381	84	13	2	2.73e-06	63.5	13
Leptopilina heterotoma	Figitidae	ASM1547642v1	81.081	74	10	3	9.52e-06	61.7	12
Dolichovespula media	Vespidae	iyDolMedi1.1	74.38	121	21	6	9.52e-06	61.7	20
Vespa crabro	Vespidae	iyVesCrab1.2	80.263	76	11	3	9.52e-06	60.8	13
Leptopilina heterotoma	Figitidae	ASM1547642v1	88	50	5	1	9.52e-06	60.8	8
