# Supplementary material for: Unique spatially and temporary-regulated/sex-specific expression of a long ncRNA, Nb-1, suggesting its pleiotropic functions associated with honey bee lifecycle
Source: Sci Rep. 2024 Apr 15;14:8701. doi: 10.1038/s41598-024-59494-6 (PMC11018616; doi:10.1038/s41598-024-59494-6)
Supplement: Supplementary file 21 — Supplementary Table 2. [file 41598_2024_59494_MOESM21_ESM.xlsx]

## Sheet: Sheet1
Table S2 Quantification of the intensities of the bands for Nb-1 in northern blotting analysis and 18S rRNA in the membrane stained with ethidium bromide in Fig. 1.
	L5F	PP	P1	P2	P3	P4	P5	P6	P7	P8	P9	Nurse	Forager
Nb-1	35.799	30.082	32.739	37.153	48.624	34.881	30.207	32.595	17.954	19.241	13.264	8.202	2.204
18S rRNA	36.263	38.178	37.354	36.118	37.704	37.332	36.759	37.829	38.477	30.152	36.331	41.184	40.6
relative intensity (Nb-1 / 18S rRNA)	0.987205	0.787941	0.876452	1.02866	1.28962	0.934346	0.821758	0.861641	0.466616	0.638133	0.365088	0.199155	0.0542857
